# Supplementary material for: Optimizing Esophageal Cancer Diagnosis with Computer-Aided Detection by YOLO Models Combined with Hyperspectral Imaging
Source: Diagnostics (Basel). 2025 Jul 2;15(13):1686. doi: 10.3390/diagnostics15131686 (PMC12248576; doi:10.3390/diagnostics15131686)
Supplement: Supplementary file 1 [file diagnostics-15-01686-s001.zip]

Archive with 1 entries (1 files):
- diagnostics-3669167-supplementary.pdf
